# Supplementary material for: Genome Haploidisation with Chromosome 7 Retention in Oncocytic Follicular Thyroid Carcinoma
Source: PLoS One. 2012 Jun 1;7(6):e38287. doi: 10.1371/journal.pone.0038287 (PMC3365880; doi:10.1371/journal.pone.0038287)
Supplement: Table S2 — Detailed overview of the validation cohort. (XLS) [file pone.0038287.s002.xls]

## Sheet: Sheet1
	Sample no.	Gender	Age of diagnosis	Diagnosis	Near-homozygous	Recurrence	DOD	Interval	Location of metast.
	Validation study				phenotype
	28	F	6	FA	No	-	-	-	-
	29	M	57	FA	No	-	-	-	-
	30	F	37	FA, partially OV	No	No	No	-	-
	31	M	66	ATC	No	*	Yes	1 mo	LN, lungs
	32	F	57	ATC	No	*	Yes	4 mo	LN
	33	F	87	ATC	No	*	Yes	1 mo	LN, lungs
	34	F	69	ATC	No	*	Yes	4 mo	LN
	35	M	43	ATC, partially OV	No	*	Yes	1 mo	LN, bones
	36	M	79	FTC	No	Yes	No	-	Local
	37	M	66	FTC, partially OV	Yes	Yes	No	-	LN, muscle
	38	F	59	FTC-OV&	Yes	*	Yes	2 mo	LN, lungs, bone
	39	M	59	FTC-OV**	Yes	Yes	Yes	2 yrs	LN, lungs, skin, brain
	40	F	78	FTC-OV, min. inv.	No	No	No	-	-
	41	F	78	FTC-OV, min. inv.	No$	No	No	-	-
	42	M	47	Mixed FTC/PTC	No	Yes	No	-	Lungs
	43	F	18	PTC	No	No	No	-	-
	44	F	21	PTC	No	No	No	-	-
	45	M	45	PTC	No	No	No	-	-
	46	F	56	PTC	No	No	No	-	-
	47	M	67	PTC	No	Yes	No	-	LN, bone
	DOD = death of disease
	mo = months
	yrs = years
	LN = lymph node
	min. inv. = minimal invasive
	* incomplete resection
	** sorafenib study, FFPE sample no. 9
	& other tumor fraction dedifferentiated to ATC
	$ possible intratumor heterogeneity
